# Supplementary material for: Rescuing eGFP-Tagged Canine Distemper Virus for 40 Serial Passages Separately in Ribavirin- and Non-Treated Cells: Comparative Analysis of Viral Mutation Profiles
Source: Front Cell Infect Microbiol. 2021 Sep 16;11:746926. doi: 10.3389/fcimb.2021.746926 (PMC8481889; doi:10.3389/fcimb.2021.746926)
Supplement: Supplementary file 2 [file Table_2.xlsx]

## Sheet: Sheet1
Supplementary 2 Distribution of SNMs in rCDV-eGFP-N antigenome at P47
Position (nt)	Wild-type	Mutation	Sequencing depth (X)	Mutation frequency
125	G	T	T:7 G:51	0.1207	N ORF
781	A	G	G:112 A:0	1
1842	A	G	G:16 A:172	0.0851	P ORF
1945	G	A	A:217 G:0	1
2019	C	T	T:81 C:30	0.7297
2119	A	G	G:11 A:159	0.0647
4051	C	G	G:57 C:20	0.7403	eGFP ORF
5194	A	T	T:63 A:0	1	M ORF
5970	A	G	G:9 A:47	0.1607	F ORF
6479	A	T	T:7 A:83	0.0778
8149	A	T	T:81 A:0	1	H ORF
8360	A	T	T:74 A:0	1
8933	G	A	A:12 G:50	0.1935
9531	A	T	T:5 A:49	0.0926
10246	T	C	C:4 T:56	0.0667	L ORF
12082	T	G	G:2 T:24	0.0769
13763	A	G	G:16 A:99	0.1391
14760	C	G	G:2 C:35	0.0541
15538	A	G	G:27 A:133	0.1688
16276	A	G	G:58 A:216	0.2117
16400	A	G	G:6 A:106	0.0536
16414	T	C	C:10 T:134	0.0694
16419	A	G	G:22 A:128	0.1467
